# Supplementary material for: Sonogenetic control of multiplexed genome regulation and base editing
Source: Nat Commun. 2023 Oct 18;14:6575. doi: 10.1038/s41467-023-42249-8 (PMC10584809; doi:10.1038/s41467-023-42249-8)
Supplement: Supplementary file 4 — Source Data [file 41467_2023_42249_MOESM4_ESM.xlsx]

## Sheet: Fig 1
Figure 1b Heat-induced GFP activation in HEK cells - 30min treatment
	Temperature (∘C)	normalized mean GFP intensity (arb. units)
crTet	37	1.02972	0.937221	1.03306
	40	6.08804	5.97994	5.03715
	41	11.62	11.9454	10.792
	42	27.4692	24.1426	27.7255
	43	61.1033	58.8154	66.8046
Figure 1c Heat-induced endogenous gene activation in HEK cells
	Temperature (∘C)	Cytokine production (pg/mL)
crIFNG	37	3.95	2.06667	1.40833
	42	70.2417	61.1917	62.45
	Temperature (∘C)	mean APC intensity (arb. units)
crCD2	37	12.03	10.78	11.62
	42	102.27	103.86	100.73

## Sheet: Fig 2
Figure 2a Heat-induced multiplexed endogenous gene activation in HEK cells
	Temperature (∘C)	Cytokine production (pg/mL)
crIFNg	37	0	0	0
	42	29.3583	28.3833	22.25
crIL2	37	0	0	0
	42	26.0606	28.3788	24.5606
Figure 2b Heat-induced four-gene activation in HEK cells
	Condition (heat)	normalized mRNA expression
crIL18	-	1.28	0.88	0.89
	+	10.72	11.63	12.71
crIL7	-	0.99	2.3	0.44
	+	189	200.86	186.12
crIFNg	-	0.84	1.11	1.07
	+	7.63	7.92	8.19
crIL2	-	1.06	0.99	0.95
	+	10.46	9.64	11.66
Fig 2c Heat-induced base editing in HEK cells - 30min treatment
	Temperature (∘C)	%GFP positive cells
crLacZ	37	0.81	0.59
	42	0.62	0.75
	43	0.87	0.98
crGFP*	37	1.31	1.46	2.15	2.23
	42	34.1	35.1	25.1	23.9
	43	66.9	66.3	51.3	51.1

## Sheet: Fig 3
Figure 3a Heat-induced endogenous gene activation in Jurkat
	Temperature (∘C)	Cytokine production (pg/mL)				Temperature (∘C)	Cytokine production (pg/mL)
crIFNg	37	10.75	10.5417		crIL2	37	9.02632	5.86842
	42	103.806	98.6667			42	88.7632	84.6842
Fig 3b Heat-induced base editing in Jurkat cells - 30min treatment
	Temperature (∘C)	%GFP positive cells
crLacZ	37	15.4	15.6	11.9	11.8	11.4
	42	15.7	15.6	12.4	12.2	12.2
	43	16.2	16.7	13.8	14.1	13.4
crGFP*	37	12	12.2	12.2	12	12.4
	42	36.2	35.6	29.3	29.5	31.6
	43	51.4	51.1	58.5	58.2	58.4
Fig 3c Heat-induced GFP activation in primary human T cells
	Temperature (∘C)	mean GFP intensity (arb. units)				%GFP positive cells
crLacZ	37	0.574	0.578	0.433	0.457	10.1	10.1	7.9	8.22
	42-30min	0.552	0.608	0.41	0.424	9.48	10.1	7.86	7.7
	43-15min	0.484	0.528	0.453	0.422	10.9	10.1	8.06	8.09
crTet	37	0.956	0.921	1.028	1.102	16.5	16.6	14.7	15.3
	42-30min	14.556	14.544	8.203	6.667	32.5	32.4	24.3	23.2
	43-15min	19.992	19.339	26.366	26.257	35.8	35.4	38.7	37.2
Fig 3d Heat-induced endogenous gene activation in primary human T cells
	Temperature (∘C)	normalized mRNA expression
crLacZ	37	2.2007	0.6579
	43-15min	2.1524	3.9034
crFOXQ1	37	4.0983	3.8539
	43-15min	142.83	123.26

## Sheet: Fig 4
Figure 4b In vitro HIFU-induced GFP activation in HEK cells
condition	%GFP positive cells
NT	0.16	0.11	0.12
HIFU	11	9.68	11
TC	32.8	31.9	31.9
Figure 4c In vitro HIFU-induced multiplexed gene activation in HEK cells
	Condition	normalized mRNA expression
crIL18	-	1.28	0.88	0.89
	+	3.81	5.77
crIL7	-	0.99	2.3	0.44
	+	58.41	27.12	78.7
crIFNg	-	0.84	1.11	1.07
	+	3.59	3.58	6.38
crIL2	-	1.06	0.99	0.95
	+	8.02	8.26	10.12
Figure 4d In vitro HIFU-induced base editing in HEK cells
	condition	%GFP positive cells
crGFP*	NT	2.15	2.23	1.94	1.74
	HIFU	10.1	18.8
	TC	29.8	33.1	28.5	27.2

## Sheet: Fig 5
Figure 5d In vivo HIFU-induced mCherry activation in implanted HEK cells in mice
		%mCherry positive cells
Date of experiment	animal ear tag #	Untreated tumor	Treated tumor
06/16/22	2007	4.45	7.31
	2008	1.76	16.9
	2009	1.6	26.3
	2010	1.19	6.96
07/19/22	2070	3.44	17.4
	2071	1.91	15.6
	2073	2.9	3.66
	2074	0.65	17
09/09/22	2120	0.68	3.19
	2121	0.16	18.4
	2122	1.47	5.82
	2123	1.02	29.5
	2124	1.51	36.6

## Sheet: Supplementary Fig. 1
Supplementary Fig. 1b Heat-induced GFP activation in HEK cells - 30min treatment
	Temperature (∘C)	%GFP positive cells			%Live cells normalized to untreated control
crTet	37	0.45	0.33	0.36	104.884	98.6301	96.486
	40	3.52	3.79	3.65	105.063	102.74	97.5581
	41	8.45	8.46	8.78	103.99	106.135	105.42
	42	22	20.2	21.7	99.5235	97.022	79.1543
	43	36.2	36.2	36.7	58.4276	59.321	78.6182
Supplementary Fig. 1c Heat-induced GFP activation in HEK cells - varied duration
	Temperature (∘C)	Duration (min)	mean GFP intensity (arb. units)			%Live cells normalized to untreated control
crTet	42	15	9.08	9.219	10.745	102.382	101.846	96.486
	42	30	24.649	21.664	24.879	99.5235	97.022	79.1543
	42	45	39.826	36.681	39.059	90.7683	89.8749	90.2323
	43	15	31.217	29.933	27.679	86.48	85.5867	68.4336
	43	30	54.83	52.777	59.946	58.4276	59.321	78.6182
	43	45	73.2	67.967	73.568	64.1453	57.3556	56.1048
Supplementary Fig. 1d Heat-induced GFP activation in HEK cells - cumulative equivalent minutes at 43∘C
	Temperature (∘C)	Duration (min)	Cumulative equivalent minutes at 43∘C	mean GFP intensity (arb. units)			%GFP positive cells
crTet	40	30	0.46875	5.463	5.366	4.52	3.52	3.79	3.65
	41	30	1.875	10.427	10.719	9.684	8.45	8.46	8.78
	42	15	3.75	9.08	9.219	10.745	8.64	8.95	9.38
	42	30	7.5	24.649	21.664	24.879	22	20.2	21.7
	42	45	11.25	39.826	36.681	39.059	30.1	29.1	30.3
	43	15	15	31.217	29.933	27.679	24.7	23.9	24.1
	43	30	30	54.83	52.777	59.946	36.2	36.2	36.7
	43	45	45	73.2	67.967	73.568	40	39.7	40.9

## Sheet: Supplementary Fig. 2
Supplementary Fig. 2a Kinetics of heat-induced GFP activation in HEK cells
Temperature (∘C)	Time after heat induction (hr)	mean GFP intensity (arb. units)			%GFP positive cells
37	8	326	320	309	0.072	0.095	0.11
37	24	409	370	321	0.31	0.25	0.25
37	48	494	452	468	0.33	0.19	0.2
37	72	431	417	506	0.17	0.15	0.18
43	4	404	357	342	0.18	0.14	0.14
43	8	782	622	694	4.17	3.59	4.07
43	24	28328	24695	24799	27.6	25.5	25.1
43	32	25849	30669	29815	25.1	26.2	26.3
43	48	10702	9705	10571	20.8	20.1	20
43	56	6740	6415	7222	16.7	16.7	17
43	72	1705	1417	1495	7.79	8.49	7.63
43	80	1222	1322	1150	5.5	5.78	6.24
Supplementary Fig. 2b baseline fluorescence of transduced cells without heat treatment
Week	mean GFP intensity (arb. units)			%GFP positive cells
0	549	504	496	0.05	0.05	0.039
1	586	501	482	0.33	0.33	0.27
2	572	536	599	0.16	0.11	0.12
3	447	399	348	0.28	0.24	0.23

## Sheet: Supplementary Fig. 3
Supplementary Fig. 3 Heat-induced endogenous gene activation in HEK cells
	Temperature (∘C)	Cytokine production (pg/mL)					Temperature (∘C)	Cytokine production (pg/mL)					Temperature (∘C)	Cytokine production (pg/mL)				Temperature (∘C)	mean APC intensity (arb. units)					Temperature (∘C)	mean APC intensity (arb. units)
crLacZ	37	0	0	0		crLacZ	37	0	0	0		crLacZ	37	16.96	14.96		crLacZ	37	4.32	4.66	4.43		crLacZ	37	4.294	3.081
	42	0	0	0			42	0	0	0			42	25.76	15.36			42	3.57	3.69	3.9			42	2.571	2.615
crIFNg	37	3.95	2.06667	1.40833		crIL2	37	0	0	0		crCXCL10	37	13.36	15.36		crCD2	37	12.03	10.78	11.62		crCXCR4	37	8.028	9.231	7.952
	42	70.2417	61.1917	62.45			42	51.1364	51.7879	56.5758			42	48.96	42.96			42	102.27	103.86	100.73			42	56.566	58.147	66.983
	Temperature (∘C)	Normalized mRNA expressoin					Temperature (∘C)	Normalized mRNA expressoin
crLacZ	37	0.9856	1.03487			crLacZ	37	1.044
	42	0.893203	0.971581				42	2.617	0.918
crIL18	37	0.97534	0.989308			crIL7	37	5.873
	42	24.8159	14.0416				42	609.3	696.2

## Sheet: Supplementary Fig. 4
Supplementary Fig. 4b Heat-induced base editing in HEK cells - 30min treatment
	Temperature (∘C)	mean GFP intensity (arb. units)
crLacZ	37	0.593	0.524
	42	0.54	0.554
	43	0.574	0.563
crGFP*	37	0.665	0.661	2.354	2.411
	42	8.947	8.532	9.365	8.694
	43	26.737	25.274	22.111	22.674
Supplementary Fig. 4c Heat-induced base editing in HEK cells - different promoters
	Temperature (∘C)	%GFP positive cells				mean GFP intensity (arb. units)
HSP-Cas	43-15min	66.9	66.3	51.3	51.1	26.737	25.274	22.111	22.674
SFFV-Cas	37	71.7	71.7			42.028	42.394

## Sheet: Supplementary  Fig. 5
Supplementary Fig. 5a Heat-induced base editing in Jurkat cells - 30min treatment
	Temperature (∘C)	mean GFP intensity (arb. units)
crLacZ	37	1.349	1.332	1.194	1.187	1.2
	42	1.353	1.341	1.198	1.165	1.241
	43	1.473	1.511	1.326	1.362	1.355
crGFP*	37	1.097	1.088	1.262	1.26	1.273
	42	2.234	2.263	1.942	1.913	1.995
	43	3.282	3.406	3.408	3.415	3.392
Supplementary Fig. 5b Heat-induced GFP activation in primary human T cells
	Temperature (∘C)	%GFP positive cells
crLacZ	37	10.1	10.1	7.9	8.22
	42-30min	9.48	10.1	7.86	7.7
	43-15min	10.9	10.1	8.06	8.09
crTet	37	16.5	16.6	14.7	15.3
	42-30min	32.5	32.4	24.3	23.2
	43-15min	35.8	35.4	38.7	37.2
Supplementary Fig. 5c Heat-induced GFP activation in primary human T cells
	Temperature (∘C)	%Live cells normalized to untreated control
crTet	37	105.245	94.7546	101.591	98.4088
	42-30min	80.5415	79.5262	102.081	105.263
	43-15min	72.758	68.6971	76.377	91.0649
	43-30min	31.3706	30.3553

[truncated: 1 more sheets: Supplementary Fig. 6]
